# Supplementary material for: Expression Quantitative Trait Loci in Equine Skeletal Muscle Reveals Heritable Variation in Metabolism and the Training Responsive Transcriptome
Source: Front Genet. 2019 Nov 26;10:1215. doi: 10.3389/fgene.2019.01215 (PMC6902038; doi:10.3389/fgene.2019.01215)
Supplement: Supplementary file 5 [file Table_1.xlsx]

## Sheet: TableS1
Table S1 Significantly enriched biological process for genes identified as having significant cis-eQTL in untrained resting samples.
Gene ontology ID	Description	Gene ratio	PFDR	Gene count
GO:0006805	xenobiotic metabolic process	33/1614	7.86059e-08	33
GO:0051186	cofactor metabolic process	105/1614	0.000168104	105
GO:0071466	cellular response to xenobiotic stimulus	38/1614	0.000421738	38
GO:0009067	aspartate family amino acid biosynthetic process	10/1614	0.00634717	10
GO:0000097	sulfur amino acid biosynthetic process	9/1614	0.0090594	9
GO:0016054	organic acid catabolic process	51/1614	0.0090594	51
GO:0046395	carboxylic acid catabolic process	51/1614	0.0090594	51
GO:0006520	cellular amino acid metabolic process	67/1614	0.0151368	67
GO:0009410	response to xenobiotic stimulus	47/1614	0.022124	47
GO:1901605	alpha-amino acid metabolic process	41/1614	0.0253273	41
GO:0042737	drug catabolic process	24/1614	0.0253273	24
GO:0006767	water-soluble vitamin metabolic process	22/1614	0.0294328	22
GO:1901607	alpha-amino acid biosynthetic process	17/1614	0.0305511	17
GO:0006575	cellular modified amino acid metabolic process	36/1614	0.0324871	36
GO:0009066	aspartate family amino acid metabolic process	16/1614	0.0380131	16

## Sheet: TableS2
Table S2 Significantly enriched biological process for genes identified as having significant trans-eQTL in untrained resting samples.
Gene ontology ID	Description	Gene ratio	PFDR	Gene count
GO:0060333	interferon-gamma-mediated signaling pathway	13/340	0.000605999	13
GO:0016137	glycoside metabolic process	6/340	0.00279602	6
GO:1902644	tertiary alcohol metabolic process	6/340	0.00302822	6
GO:0071346	cellular response to interferon-gamma	15/340	0.0036864	15
GO:1901657	glycosyl compound metabolic process	14/340	0.0036864	14
GO:0001676	long-chain fatty acid metabolic process	11/340	0.00368953	11
GO:0006721	terpenoid metabolic process	10/340	0.00484255	10
GO:0002478	antigen processing and presentation of exogenous peptide antigen	16/340	0.00629182	16
GO:0019884	antigen processing and presentation of exogenous antigen	16/340	0.00642208	16
GO:0034341	response to interferon-gamma	15/340	0.00642208	15
GO:0006805	xenobiotic metabolic process	10/340	0.00919605	10
GO:0048002	antigen processing and presentation of peptide antigen	16/340	0.00919605	16
GO:0071466	cellular response to xenobiotic stimulus	13/340	0.0100188	13
GO:0006720	isoprenoid metabolic process	10/340	0.0116703	10
GO:0033559	unsaturated fatty acid metabolic process	10/340	0.0116703	10
GO:1901661	quinone metabolic process	6/340	0.0121362	6
GO:0051186	cofactor metabolic process	29/340	0.0148228	29
GO:0032787	monocarboxylic acid metabolic process	29/340	0.0157583	29
GO:0002716	negative regulation of natural killer cell mediated immunity	4/340	0.0235468	4
GO:0045953	negative regulation of natural killer cell mediated cytotoxicity	4/340	0.0235468	4
GO:0034308	primary alcohol metabolic process	8/340	0.0294457	8
GO:0019882	antigen processing and presentation	16/340	0.0306169	16
GO:0046128	purine ribonucleoside metabolic process	8/340	0.0306169	8
GO:0019748	secondary metabolic process	7/340	0.0306169	7
GO:0042278	purine nucleoside metabolic process	8/340	0.0360243	8
GO:0034754	cellular hormone metabolic process	9/340	0.0360243	9
GO:0007586	digestion	8/340	0.0380073	8
GO:0008202	steroid metabolic process	17/340	0.0382766	17
GO:0006631	fatty acid metabolic process	19/340	0.046949	19
GO:0042445	hormone metabolic process	12/340	0.046949	12

## Sheet: TableS3
Table S3 Significantly enriched biological process for genes identified as having significant cis-eQTL in untrained post-exercise samples (UE).
Gene ontology ID	Description	Gene ratio	PFDR	Gene count
GO:0051186	cofactor metabolic process	112/1579	6.40369e-07	112
GO:0006520	cellular amino acid metabolic process	76/1579	3.41172e-05	76
GO:0044282	small molecule catabolic process	76/1579	0.000920292	76
GO:1901605	alpha-amino acid metabolic process	45/1579	0.00110327	45
GO:0016054	organic acid catabolic process	53/1579	0.00110327	53
GO:0046395	carboxylic acid catabolic process	53/1579	0.00110327	53
GO:0009063	cellular amino acid catabolic process	29/1579	0.00322731	29
GO:0006805	xenobiotic metabolic process	24/1579	0.00419003	24
GO:0000097	sulfur amino acid biosynthetic process	9/1579	0.00419003	9
GO:0032787	monocarboxylic acid metabolic process	96/1579	0.00419003	96
GO:0006732	coenzyme metabolic process	72/1579	0.00629609	72
GO:1901606	alpha-amino acid catabolic process	24/1579	0.00990818	24
GO:0051187	cofactor catabolic process	14/1579	0.0100031	14
GO:1901661	quinone metabolic process	12/1579	0.0100031	12
GO:0007031	peroxisome organization	23/1579	0.0116509	23
GO:0009067	aspartate family amino acid biosynthetic process	9/1579	0.0139499	9
GO:0072521	purine-containing compound metabolic process	93/1579	0.0229379	93
GO:0009066	aspartate family amino acid metabolic process	16/1579	0.0247446	16
GO:0042737	drug catabolic process	23/1579	0.0313463	23
GO:0006575	cellular modified amino acid metabolic process	35/1579	0.0340352	35
GO:0006625	protein targeting to peroxisome	19/1579	0.0357044	19
GO:0072662	protein localization to peroxisome	19/1579	0.0357044	19
GO:0072663	establishment of protein localization to peroxisome	19/1579	0.0357044	19
GO:0016137	glycoside metabolic process	8/1579	0.0405352	8
GO:0046394	carboxylic acid biosynthetic process	69/1579	0.0408971	69
GO:0043574	peroxisomal transport	19/1579	0.0408971	19
GO:1901607	alpha-amino acid biosynthetic process	16/1579	0.0411324	16
GO:0016053	organic acid biosynthetic process	69/1579	0.0411324	69
GO:0000096	sulfur amino acid metabolic process	12/1579	0.0471192	12

## Sheet: TableS4
Table S4 Significantly enriched biological process for genes identified as having significant trans-eQTL in untrained post-exercise samples (UE).
Gene ontology ID	Description	Gene ratio	PFDR	Gene count
GO:0051186	cofactor metabolic process	33/235	5.06375e-07	33
GO:0060333	interferon-gamma-mediated signaling pathway	13/235	3.25805e-06	13
GO:0006805	xenobiotic metabolic process	12/235	1.19551e-05	12
GO:0071346	cellular response to interferon-gamma	15/235	3.12597e-05	15
GO:0016137	glycoside metabolic process	6/235	9.53214e-05	6
GO:0034341	response to interferon-gamma	15/235	9.53214e-05	15
GO:0006720	isoprenoid metabolic process	11/235	9.81028e-05	11
GO:1902644	tertiary alcohol metabolic process	6/235	0.000109717	6
GO:0006721	terpenoid metabolic process	10/235	0.000109717	10
GO:1901661	quinone metabolic process	7/235	0.000109717	7
GO:0002478	antigen processing and presentation of exogenous peptide antigen	15/235	0.000169595	15
GO:0071466	cellular response to xenobiotic stimulus	13/235	0.000169595	13
GO:0019884	antigen processing and presentation of exogenous antigen	15/235	0.000180283	15
GO:0034308	primary alcohol metabolic process	9/235	0.000292529	9
GO:0048002	antigen processing and presentation of peptide antigen	15/235	0.000295605	15
GO:1901657	glycosyl compound metabolic process	12/235	0.000551488	12
GO:0019882	antigen processing and presentation	15/235	0.00171653	15
GO:0008202	steroid metabolic process	16/235	0.00204966	16
GO:0006790	sulfur compound metabolic process	18/235	0.00236764	18
GO:0034754	cellular hormone metabolic process	9/235	0.00236764	9
GO:0019748	secondary metabolic process	7/235	0.00296	7
GO:0002716	negative regulation of natural killer cell mediated immunity	4/235	0.00420028	4
GO:0045953	negative regulation of natural killer cell mediated cytotoxicity	4/235	0.00420028	4
GO:0042572	retinol metabolic process	5/235	0.00519432	5
GO:0032787	monocarboxylic acid metabolic process	23/235	0.00671199	23
GO:0001523	retinoid metabolic process	7/235	0.00671199	7
GO:0019886	antigen processing and presentation of exogenous peptide antigen via MHC class II	9/235	0.00671199	9
GO:0002495	antigen processing and presentation of peptide antigen via MHC class II	9/235	0.0070998	9
GO:0002504	antigen processing and presentation of peptide or polysaccharide antigen via MHC class II	9/235	0.00750954	9
GO:0016999	antibiotic metabolic process	9/235	0.0103163	9
GO:0033559	unsaturated fatty acid metabolic process	8/235	0.0103163	8
GO:0016101	diterpenoid metabolic process	7/235	0.0103163	7
GO:0009410	response to xenobiotic stimulus	13/235	0.0108323	13
GO:0042737	drug catabolic process	8/235	0.0117548	8
GO:0001911	negative regulation of leukocyte mediated cytotoxicity	4/235	0.0118366	4
GO:0042448	progesterone metabolic process	4/235	0.0118366	4
GO:0046394	carboxylic acid biosynthetic process	18/235	0.0118366	18
GO:0016053	organic acid biosynthetic process	18/235	0.0119734	18
GO:0031342	negative regulation of cell killing	4/235	0.0148324	4
GO:0097164	ammonium ion metabolic process	11/235	0.0168262	11
GO:0008207	C21-steroid hormone metabolic process	5/235	0.0168262	5
GO:0009235	cobalamin metabolic process	4/235	0.0180655	4
GO:0042445	hormone metabolic process	10/235	0.0201917	10
GO:0042759	long-chain fatty acid biosynthetic process	4/235	0.021928	4
GO:0033013	tetrapyrrole metabolic process	6/235	0.021928	6
GO:1901568	fatty acid derivative metabolic process	9/235	0.0247555	9
GO:0006690	icosanoid metabolic process	7/235	0.0250048	7
GO:0042180	cellular ketone metabolic process	12/235	0.0251964	12
GO:0019835	cytolysis	4/235	0.0251964	4
GO:0006575	cellular modified amino acid metabolic process	10/235	0.0266831	10
GO:0072330	monocarboxylic acid biosynthetic process	14/235	0.030413	14
GO:0001676	long-chain fatty acid metabolic process	7/235	0.0324278	7
GO:0006749	glutathione metabolic process	5/235	0.0332947	5
GO:0046128	purine ribonucleoside metabolic process	6/235	0.0484026	6
GO:0070989	oxidative demethylation	3/235	0.0484026	3
